# Supplementary material for: Ventral STN stimulation is associated with improved axial motor outcomes in Parkinson’s disease
Source: J Neural Transm (Vienna). 2025 Apr 24;132(7):1031–40. doi: 10.1007/s00702-025-02931-1 (PMC12209391; doi:10.1007/s00702-025-02931-1)
Supplement: Supplementary file 1 — Supplementary Material 1 [file 702_2025_2931_MOESM1_ESM.xlsx]

## Sheet: Agglomeration schedule
Right						Left
Stage	Cluster 1	Cluster 2	Coefficients	Difference		Stage	Cluster 1	Cluster 2	Coefficients	Difference
1	8	18	0.055	0.061		1	50	59	0.064	0.146
2	10	13	0.116	0.062		2	48	50	0.21	0.161
3	65	67	0.178	0.078		3	43	64	0.371	0.17
4	40	48	0.256	0.097		4	4	19	0.541	0.194
5	5	44	0.353	0.129		5	25	53	0.735	0.193
6	26	42	0.482	0.193		6	14	32	0.928	0.27
7	27	68	0.675	0.194		7	27	57	1.198	0.273
8	20	62	0.869	0.271		8	11	70	1.471	0.314
9	16	36	1.14	0.28		9	8	23	1.785	0.343
10	20	21	1.42	0.281		10	10	38	2.128	0.361
11	46	60	1.701	0.281		11	40	47	2.489	0.397
12	15	29	1.982	0.285		12	18	31	2.886	0.42
13	3	33	2.267	0.354		13	3	62	3.306	0.437
14	28	56	2.621	0.355		14	65	66	3.743	0.44
15	43	45	2.976	0.363		15	15	17	4.183	0.52
16	12	61	3.339	0.438		16	6	65	4.703	0.543
17	9	64	3.777	0.441		17	1	28	5.246	0.548
18	54	57	4.218	0.463		18	52	60	5.794	0.548
19	11	23	4.681	0.548		19	34	55	6.342	0.612
20	5	25	5.229	0.569		20	21	44	6.954	0.645
21	17	46	5.798	0.579		21	45	63	7.599	0.645
22	3	43	6.377	0.581		22	24	51	8.244	0.644
23	50	59	6.958	0.645		23	26	42	8.888	0.645
24	31	65	7.603	0.701		24	2	13	9.533	0.656
25	4	26	8.304	0.707		25	9	67	10.189	0.663
26	8	47	9.011	0.812		26	5	43	10.852	0.709
27	66	70	9.823	0.831		27	14	56	11.561	0.824
28	4	40	10.654	0.842		28	52	61	12.385	0.838
29	10	16	11.496	0.87		29	12	68	13.223	0.838
30	14	52	12.366	0.959		30	30	54	14.061	0.858
31	12	30	13.325	1.096		31	18	40	14.919	1.064
32	50	63	14.421	1.096		32	7	33	15.983	1.187
33	24	34	15.517	1.138		33	35	58	17.17	1.225
34	11	32	16.655	1.208		34	37	49	18.395	1.416
35	8	58	17.863	1.246		35	2	3	19.811	1.454
36	3	69	19.109	1.44		36	6	36	21.265	1.498
37	27	53	20.549	1.74		37	10	27	22.763	1.507
38	19	49	22.289	1.875		38	8	29	24.27	1.576
39	7	54	24.164	1.998		39	1	69	25.846	1.623
40	1	39	26.162	2.185		40	5	18	27.469	2.177
41	24	35	28.347	2.27		41	9	46	29.646	2.245
42	31	51	30.617	2.589		42	45	48	31.891	2.37
43	20	22	33.206	2.607		43	21	26	34.261	2.59
44	2	31	35.813	2.623		44	8	34	36.851	2.772
45	11	17	38.436	2.937		45	22	39	39.623	3.327
46	4	6	41.373	3.312		46	11	24	42.95	3.701
47	9	38	44.685	3.387		47	1	45	46.651	4.187
48	10	28	48.072	4.368		48	7	16	50.838	4.604
49	8	12	52.44	5.437		49	35	41	55.442	4.77
50	19	55	57.877	6.003		50	12	30	60.212	5.579
51	14	41	63.88	6.083		51	4	37	65.791	5.796
52	5	8	69.963	6.669		52	5	14	71.587	6.053
53	4	11	76.632	6.897		53	6	15	77.64	6.892
54	2	66	83.529	7.649		54	8	12	84.532	7.445
55	3	27	91.178	10.174		55	1	2	91.977	7.527
56	1	20	101.352	11.553		56	9	10	99.504	7.623
57	7	10	112.905	11.911		57	7	22	107.127	9.664
58	37	50	124.816	12.198		58	5	52	116.791	15.112
59	15	24	137.014	20.097		59	6	11	131.903	16.41
60	1	4	157.111	22.047		60	21	35	148.313	22.522
61	3	7	179.158	22.099		61	6	21	170.835	22.529
62	9	14	201.257	23.009		62	1	20	193.364	25.672
63	2	5	224.266	30.883		63	9	25	219.036	28.611
64	15	19	255.149	32.002		64	4	8	247.647	33.846
65	1	37	287.151	76.935		65	5	9	281.493	39.205
66	1	9	364.086	102.885		66	1	7	320.698	104.858
67	1	3	466.971	113.41		67	5	6	425.556	126.02
68	2	15	580.381	216.257		68	4	5	551.576	179.404
69	1	2	796.638			69	1	4	730.98
Optimal # of clusters	5				Optimal # of clusters	4

## Sheet: Cluster information
Right			Right							Left			Left
Cluster Membership			Final Cluster Centers							Cluster Membership			Final Cluster Centers
Case Number	Cluster			Cluster						Case Number	Cluster			Cluster
1	1			1	2	3	4	5		1	2			1	2	3	4
2	2		Rx	-1.35	1.31	0.21	-0.04	-1.53		2	2		Lx	0.76	0	-2.52	-0.12
3	3		Ry	-1.94	0.96	-3.16	0.5	0.25		3	2		Ly	0.43	-2.62	1.32	0.53
4	1		Rz	2.26	1.2	-0.39	6.59	-0.11		4	1		Lz	3.84	0.51	1.87	-0.19
5	5									5	4
6	1									6	3
7	3									7	2
8	2									8	1
9	5									9	4
10	3									10	4
11	1									11	3
12	2									12	1
13	3									13	2
14	1									14	4
15	2									15	3
16	3									16	2
17	5									17	3
18	2									18	4
19	4									19	1
20	1									20	2
21	3									21	3
22	1									22	2
23	1									23	1
24	2									24	4
25	2									25	4
26	1									26	3
27	5									27	4
28	3									28	2
29	2									29	1
30	2									30	1
31	2									31	4
32	1									32	4
33	3									33	2
34	4									34	1
35	4									35	3
36	3									36	3
37	4									37	1
38	5									38	4
39	1									39	2
40	1									40	4
41	5									41	3
42	1									42	3
43	3									43	4
44	5									44	3
45	3									45	2
46	5									46	4
47	2									47	4
48	1									48	2
49	4									49	1
50	1									50	2
51	2									51	3
52	1									52	2
53	5									53	4
54	3									54	1
55	4									55	1
56	3									56	4
57	3									57	4
58	2									58	3
59	1									59	2
60	5									60	2
61	2									61	4
62	3									62	2
63	1									63	2
64	5									64	4
65	2									65	3
66	2									66	3
67	2									67	4
68	5									68	1
69	3									69	2
70	2									70	3
